# Supplementary material for: High-Pressure Homogenization for Enhanced Bioactive Recovery from Tomato Processing By-Products and Improved Lycopene Bioaccessibility during In Vitro Digestion
Source: Antioxidants (Basel). 2023 Oct 13;12(10):1855. doi: 10.3390/antiox12101855 (PMC10603967; doi:10.3390/antiox12101855)
Supplement: Supplementary file 1 [file antioxidants-12-01855-s001.zip]

Archive with 1 entries (1 files):
- antioxidants-2657949-supplementary.pdf
